# Supplementary material for: Synthesis of Terminal-Alkylated PEGs with Imine Spacer to Form Iminium Mono-Ion Complexes for pDNA Delivery into Skeletal Muscle
Source: Pharmaceutics. 2025 Aug 13;17(8):1054. doi: 10.3390/pharmaceutics17081054 (PMC12389348; doi:10.3390/pharmaceutics17081054)
Supplement: Supplementary file 1 [file pharmaceutics-17-01054-s001.zip]

Archive with 1 entries (1 files):
- pharmaceutics-3789740-supplementary.pdf
